# Supplementary material for: Mechanism exploration of Gouqi-wentang formula against type 2 diabetes mellitus by phytochemistry and network pharmacology-based analysis and biological validation
Source: Chin Med. 2021 Sep 27;16:93. doi: 10.1186/s13020-021-00479-2 (PMC8477540; doi:10.1186/s13020-021-00479-2)
Supplement: Supplementary file 1 — Additional file 1: Table S1. Main compounds of GQWTF identified through LC-MS. [file 13020_2021_479_MOESM1_ESM.xlsx]

## Sheet: Sheet1
Table S1. Main compounds of GQWTF identified through LC-MS
Peak	RT (min)	M+H	Product ion	Identification results
1	2.232	527.159	365.1058;281.0697	unknown
2	4.804	354.285	321.1312;305.1577;300.2020;283.1756	N-Methylcanadine
3	5.421	365.158	349.1837;344.2282;327.2017	unknown
4	6.039	409.184	393.2108;388.2546;371.2286	unknown
5	6.632	453.211	437.2361;432.2805;415.2533	Cyclo tetraleucyl
6	7.134	903.4887；957.5079	925.4880;741.4484	Timosaponin C
7	7.173	497.236	481.2635;476.3075	Oxypaeoniflorin
8	7.637	541.263	525.2888;520.3331;475.3261;453.3438	unknown
9	7.946	519.153	503.1529;498.1973;260.0616	unknown
10	8.125	585.288	569.3146;564.3591;547.3326	Benzoylpaeoniflorin
11	8.51	629.314	613.3420;608.3857;354.2844	Isomaltopaeoniflorin
12	8.639	566.429	588.4109;354.2861;302.6906;124.0870	Cyclo pentaleucyl
13	9.52	679.512	701.4941;359.2316;340.2583	Cyclo hexaleucyl
14	10.13	792.598	814.5803;415.7747;407.7908;396.8004	Cyclo hetaleucyl
15	10.57	905.681	927.6626;472.3158;464.3319;453.3417	Cyclo octaleucyl
16	10.98	1018.78	1040.7433;528.8578;520.8745;509.8844	Cyclo nonaleucyl
17	11.522	969.536	789.4799;461.3982;443.3825	Ginsenoside Rd
18	13.864	1109.61	1131.6	Ginsenoside Rb1
19	14.044	1101.58	947.5421;785.4781;461.3992	Ginsenoside Rc
20	16.13	343.296	365.2782;250.1779;240.2325	1-O-caffeoyl glucoside
21	16.54	314.175	286.1446;272.1521	armepavine
22	17.236	373.128	272.128	unknown
23	17.466	451.1	429.1181;286.1446;242.1182	unknown
24	18.033	555.186	539.2108;534.2557	unknown
25	18.39	355.105	259.1665;237.1842;124.0868	Chlorogenic acid
26	19.707	463.282	259.1099;243.1355	lactiflorin
27	19.886	365.136	243.136	unknown
28	20.246	707.283	381.1099;365.1358	Isomaltosylpaeoniflorin sulfonate
29	20.454	707.283	381.109+D31:E519;365.1358	Isomaltosylpaeoniflorin sulfonate
30	21.097	579.293	383.2043;301.1412	timosaponin AI or isomers
31	21.172	579.293	317.1152;301.1411	timosaponin AI or isomers
32	22.408	827.44	684.2042;425.2144;301.1410	Esculentoside A
33	23.258	331.224	309.2423; 301.13	Iristectorigenin
34	23.542	684.204	385.2926;341.2664	Limocitrol 3-neohesperidoside
35	23.953	637.306	659.288	Ginsenoside Rh4
36	25.395	684.204	539.5510;429.2613;270.2791;292.2610	Chrysosplenol C 6,4'-Diglucoside
