# Supplementary material for: Mechanism exploration of Gouqi-wentang formula against type 2 diabetes mellitus by phytochemistry and network pharmacology-based analysis and biological validation
Source: Chin Med. 2021 Sep 27;16:93. doi: 10.1186/s13020-021-00479-2 (PMC8477540; doi:10.1186/s13020-021-00479-2)
Supplement: Supplementary file 2 — Additional file 2: Table S2. Candidate targets of active ingredients in GQWTF. [file 13020_2021_479_MOESM2_ESM.xlsx]

## Sheet: Sheet1
Table S2. Candidate targets of active ingredients in GQWTF
Uniprot ID	Protein name	Gene name (primary )
P29373	Cellular retinoic acid-binding protein 2	CRABP2
Q08188	Protein-glutamine gamma-glutamyltransferase E	TGM3
P16444	Dipeptidase 1	DPEP1
P22102	Trifunctional purine biosynthetic protein adenosine-3	GART
Q96RI1	Bile acid receptor	NR1H4
Q02763	Angiopoietin-1 receptor	TEK
P61812	Transforming growth factor beta-2 proprotein	TGFB2
P28482	Mitogen-activated protein kinase 1	MAPK1
P22830	Ferrochelatase, mitochondrial	FECH
Q13133	Oxysterols receptor LXR-alpha	NR1H3
P51161	Gastrotropin	FABP6
P29466	Caspase-1	CASP1
Q9BY41	Histone deacetylase 8	HDAC8
P02753	Retinol-binding protein 4	RBP4
P06239	Tyrosine-protein kinase Lck	LCK
P10632	Cytochrome P450 2C8	CYP2C8
P11712	Cytochrome P450 2C9	CYP2C9
P35557	Hexokinase-4	GCK
P35221	Catenin alpha-1	CTNNA1
P10721	Mast/stem cell growth factor receptor Kit	KIT
O75469	Nuclear receptor subfamily 1 group I member 2	NR1I2
P05019	Insulin-like growth factor I	IGF1
P10827	Thyroid hormone receptor alpha	THRA
Q02750	Dual specificity mitogen-activated protein kinase kinase 1	MAP2K1
Q07817	Bcl-2-like protein 1	BCL2L1
P50135	Histamine N-methyltransferase	HNMT
P15056	Serine/threonine-protein kinase B-raf	BRAF
P11473	Vitamin D3 receptor	VDR
P43405	Tyrosine-protein kinase SYK	SYK
P24941	Cyclin-dependent kinase 2	CDK2
P49841	Glycogen synthase kinase-3 beta	GSK3B
Q07343	cAMP-specific 3',5'-cyclic phosphodiesterase 4B	PDE4B
P04150	Glucocorticoid receptor	NR3C1
O60674	Tyrosine-protein kinase JAK2	JAK2
P00519	Tyrosine-protein kinase ABL1	ABL1
P52333	Tyrosine-protein kinase JAK3	JAK3
P05413	Fatty acid-binding protein, heart	FABP3
Q15303	Receptor tyrosine-protein kinase erbB-4	ERBB4
Q9UBX1	Cathepsin F	CTSF
P08473	Neprilysin	MME
P43403	Tyrosine-protein kinase ZAP-70	ZAP70
P08263	Glutathione S-transferase A1	GSTA1
P08246	Neutrophil elastase	ELANE
P14780	Matrix metalloproteinase-9	MMP9
P09601	Heme oxygenase 1	HMOX1
P13631	Retinoic acid receptor gamma	RARG
P98170	E3 ubiquitin-protein ligase XIAP	XIAP
P42768	Wiskott-Aldrich syndrome protein	WAS
P03951	Coagulation factor XI	F11
P08631	Tyrosine-protein kinase HCK	HCK
P23946	Chymase	CMA1
P36873	Serine/threonine-protein phosphatase PP1-gamma catalytic subunit	PPP1CC
P60568	Interleukin-2	IL2
P00742	Coagulation factor X	F10
P08253	72 kDa type IV collagenase	MMP2
P02768	Albumin	ALB
P62993	Growth factor receptor-bound protein 2	GRB2
P49888	Sulfotransferase 1E1	SULT1E1
P04818	Thymidylate synthase	TYMS
P42574	Caspase-3	CASP3
P08581	Hepatocyte growth factor receptor	MET
O15540	Fatty acid-binding protein, brain	FABP7
Q93088	Betaine--homocysteine S-methyltransferase 1	BHMT
O43617	Trafficking protein particle complex subunit 3	TRAPPC3
Q07869	Peroxisome proliferator-activated receptor alpha	PPARA
O76054	SEC14-like protein 2	SEC14L2
P29218	Inositol monophosphatase 1	IMPA1
O76074	cGMP-specific 3',5'-cyclic phosphodiesterase	PDE5A
P06702	Protein S100-A9	S100A9
O00204	Sulfotransferase 2B1	SULT2B1
Q14541	Hepatocyte nuclear factor 4-gamma	HNF4G
P00797	Renin	REN
P0DP23	Calmodulin-1	CALM1
P0DP24	Calmodulin-2	CALM2
P0DP25	Calmodulin-3	CALM3
Q04759	Protein kinase C theta type	PRKCQ
P68106	Peptidyl-prolyl cis-trans isomerase FKBP1B	FKBP1B
P06126	T-cell surface glycoprotein CD1a	CD1A
P06730	Eukaryotic translation initiation factor 4E	EIF4E
P04179	Superoxide dismutase [Mn], mitochondrial	SOD2
P17612	cAMP-dependent protein kinase catalytic subunit alpha	PRKACA
P30043	Flavin reductase	BLVRB
P10276	Retinoic acid receptor alpha	RARA
Q02127	Dihydroorotate dehydrogenase	DHODH
P25774	Cathepsin S	CTSS
P16442	Histo-blood group ABO system transferase	ABO
P48449	Lanosterol synthase	LSS
P08238	Heat shock protein HSP 90-beta	HSP90AB1
P27986	Phosphatidylinositol 3-kinase regulatory subunit alpha	PIK3R1
P10828	Thyroid hormone receptor beta	THRB
P06744	Glucose-6-phosphate isomerase	GPI
Q15119	[Pyruvate dehydrogenase	PDK2
Q14994	Nuclear receptor subfamily 1 group I member 3	NR1I3
P41240	Tyrosine-protein kinase CSK	CSK
Q00987	E3 ubiquitin-protein ligase Mdm2	MDM2
P35398	Nuclear receptor ROR-alpha	RORA
P49638	Alpha-tocopherol transfer protein	TTPA
Q06124	Tyrosine-protein phosphatase non-receptor type 11	PTPN11
P06401	Progesterone receptor	PGR
P03372	Estrogen receptor	ESR1
P10275	Androgen receptor	AR
P36897	TGF-beta receptor type-1	TGFBR1
P04278	Sex hormone-binding globulin	SHBG
P34896	Serine hydroxymethyltransferase, cytosolic	SHMT1
P29317	Ephrin type-A receptor 2	EPHA2
Q16539	Mitogen-activated protein kinase 14	MAPK14
Q13370	cGMP-inhibited 3',5'-cyclic phosphodiesterase B	PDE3B
P02766	Transthyretin	TTR
Q03181	Peroxisome proliferator-activated receptor delta	PPARD
O14757	Serine/threonine-protein kinase Chk1	CHEK1
P00326	Alcohol dehydrogenase 1C	ADH1C
P01009	Alpha-1-antitrypsin	SERPINA1
P00533	Epidermal growth factor receptor	EGFR
P78536	Disintegrin and metalloproteinase domain-containing protein 17	ADAM17
P34913	Bifunctional epoxide hydrolase 2	EPHX2
P20132	L-serine dehydratase/L-threonine deaminase	SDS
P14555	Phospholipase A2, membrane associated	PLA2G2A
P08709	Coagulation factor VII	F7
P45983	Mitogen-activated protein kinase 8	MAPK8
Q00796	Sorbitol dehydrogenase	SORD
P56817	Beta-secretase 1	BACE1
P43235	Cathepsin K	CTSK
P00746	Complement factor D	CFD
P16152	Carbonyl reductase [NADPH] 1	CBR1
P18031	Tyrosine-protein phosphatase non-receptor type 1	PTPN1
P55263	Adenosine kinase	ADK
P50579	Methionine aminopeptidase 2	METAP2
P20701	Integrin alpha-L	ITGAL
Q8WTS6	Histone-lysine N-methyltransferase SETD7	SETD7
P04035	3-hydroxy-3-methylglutaryl-coenzyme A reductase	HMGCR
P12931	Proto-oncogene tyrosine-protein kinase Src	SRC
P05089	Arginase-1	ARG1
P35520	Cystathionine beta-synthase	CBS
Q06520	Sulfotransferase 2A1	SULT2A1
P45452	Collagenase 3	MMP13
Q08499	cAMP-specific 3',5'-cyclic phosphodiesterase 4D	PDE4D
P00374	Dihydrofolate reductase	DHFR
P07900	Heat shock protein HSP 90-alpha	HSP90AA1
P0CG30	Glutathione S-transferase theta-2B	GSTT2B
P35968	Vascular endothelial growth factor receptor 2	KDR
P21549	Serine--pyruvate aminotransferase	AGXT
P39900	Macrophage metalloelastase	MMP12
P15121	Aldo-keto reductase family 1 member B1	AKR1B1
Q00534	Cyclin-dependent kinase 6	CDK6
P62508	Estrogen-related receptor gamma	ESRRG
Q08881	Tyrosine-protein kinase ITK/TSK	ITK
Q96CA5	Baculoviral IAP repeat-containing protein 7	BIRC7
P05091	Aldehyde dehydrogenase, mitochondrial	ALDH2
P54577	Tyrosine--tRNA ligase, cytoplasmic	YARS1
P32320	Cytidine deaminase	CDA
P27487	Dipeptidyl peptidase 4	DPP4
P15559	NAD(P)H dehydrogenase [quinone] 1	NQO1
P27707	Deoxycytidine kinase	DCK
P09874	Poly [ADP-ribose] polymerase 1	PARP1
P15090	Fatty acid-binding protein, adipocyte	FABP4
Q10588	ADP-ribosyl cyclase/cyclic ADP-ribose hydrolase 2	BST1
P11766	Alcohol dehydrogenase class-3	ADH5
P17752	Tryptophan 5-hydroxylase 1	TPH1
P00390	Glutathione reductase, mitochondrial	GSR
Q9P286	Serine/threonine-protein kinase PAK 5	PAK5
P22894	Neutrophil collagenase	MMP8
P46926	Glucosamine-6-phosphate isomerase 1	GNPDA1
P80188	Neutrophil gelatinase-associated lipocalin	LCN2
P11310	Medium-chain specific acyl-CoA dehydrogenase, mitochondrial	ACADM
P17900	Ganglioside GM2 activator	GM2A
P15309	Prostatic acid phosphatase	ACP3
P31751	RAC-beta serine/threonine-protein kinase	AKT2
P12724	Eosinophil cationic protein	RNASE3
P08758	Annexin A5	ANXA5
P21802	Fibroblast growth factor receptor 2	FGFR2
P08235	Mineralocorticoid receptor	NR3C2
P35558	Phosphoenolpyruvate carboxykinase, cytosolic [GTP]	PCK1
O15496	Group 10 secretory phospholipase A2	PLA2G10
Q04760	Lactoylglutathione lyase	GLO1
Q9P2W7	Galactosylgalactosylxylosylprotein 3-beta-glucuronosyltransferase 1	B3GAT1
Q9UKM7	Endoplasmic reticulum mannosyl-oligosaccharide 1,2-alpha-mannosidase	MAN1B1
P35228	Nitric oxide synthase, inducible	NOS2
P49763	Placenta growth factor	PGF
P23526	Adenosylhomocysteinase	AHCY
P17707	S-adenosylmethionine decarboxylase proenzyme	AMD1
P63316	Troponin C, slow skeletal and cardiac muscles	TNNC1
Q96AZ6	Interferon-stimulated gene 20 kDa protein	ISG20
P14174	Macrophage migration inhibitory factor	MIF
Q9BZX2	Uridine-cytidine kinase 2	UCK2
P08069	Insulin-like growth factor 1 receptor	IGF1R
Q9UM07	Protein-arginine deiminase type-4	PADI4
P07741	Adenine phosphoribosyltransferase	APRT
Q07960	Rho GTPase-activating protein 1	ARHGAP1
O15530	3-phosphoinositide-dependent protein kinase 1	PDPK1
P19623	Spermidine synthase	SRM
Q9NQU5	Serine/threonine-protein kinase PAK 6	PAK6
P62491	Ras-related protein Rab-11A	RAB11A
P61586	Transforming protein RhoA	RHOA
P13501	C-C motif chemokine 5	CCL5
P00439	Phenylalanine-4-hydroxylase	PAH
P28845	Corticosteroid 11-beta-dehydrogenase isozyme 1	HSD11B1
P49789	Bis(5'-adenosyl)-triphosphatase	FHIT
P19367	Hexokinase-1	HK1
P47929	Galectin-7	LGALS7
P11362	Fibroblast growth factor receptor 1	FGFR1
P05162	Galectin-2	LGALS2
P60174	Triosephosphate isomerase	TPI1
P20339	Ras-related protein Rab-5A	RAB5A
P19793	Retinoic acid receptor RXR-alpha	RXRA
P02774	Vitamin D-binding protein	GC
P12643	Bone morphogenetic protein 2	BMP2
P52732	Kinesin-like protein KIF11	KIF11
P27338	Amine oxidase [flavin-containing] B	MAOB
Q16828	Dual specificity protein phosphatase 6	DUSP6
P11086	Phenylethanolamine N-methyltransferase	PNMT
P07359	Platelet glycoprotein Ib alpha chain	GP1BA
P07686	Beta-hexosaminidase subunit beta	HEXB
P30613	Pyruvate kinase PKLR	PKLR
O43252	Bifunctional 3'-phosphoadenosine 5'-phosphosulfate synthase 1	PAPSS1
Q16222	UDP-N-acetylhexosamine pyrophosphorylase	UAP1
P61587	Rho-related GTP-binding protein RhoE	RND3
P18085	ADP-ribosylation factor 4	ARF4
Q15075	Early endosome antigen 1	EEA1
O14727	Apoptotic protease-activating factor 1	APAF1
Q16772	Glutathione S-transferase A3	GSTA3
P10114	Ras-related protein Rap-2a	RAP2A
Q03518	Antigen peptide transporter 1	TAP1
P09488	Glutathione S-transferase Mu 1	GSTM1
P33316	Deoxyuridine 5'-triphosphate nucleotidohydrolase, mitochondrial	DUT
Q9Y689	ADP-ribosylation factor-like protein 5A	ARL5A
Q9H2X3	C-type lectin domain family 4 member M	CLEC4M
P60953	Cell division control protein 42 homolog	CDC42
P00492	Hypoxanthine-guanine phosphoribosyltransferase	HPRT1
P51570	Galactokinase	GALK1
P0DMV8	Heat shock 70 kDa protein 1A	HSPA1A
P0DMV9	Heat shock 70 kDa protein 1B	HSPA1B
Q9BZ11	Disintegrin and metalloproteinase domain-containing protein 33	ADAM33
Q9NPB1	5'(3')-deoxyribonucleotidase, mitochondrial	NT5M
P06213	Insulin receptor	INSR
P03950	Angiogenin	ANG
P05451	Lithostathine-1-alpha	REG1A
P10153	Non-secretory ribonuclease	RNASE2
P24752	Acetyl-CoA acetyltransferase, mitochondrial	ACAT1
P04049	RAF proto-oncogene serine/threonine-protein kinase	RAF1
O43708	Maleylacetoacetate isomerase	GSTZ1
P22392	Nucleoside diphosphate kinase B	NME2
Q16836	Hydroxyacyl-coenzyme A dehydrogenase, mitochondrial	HADH
Q9NNX6	CD209 antigen	CD209
P14324	Farnesyl pyrophosphate synthase	FDPS
P78540	Arginase-2, mitochondrial	ARG2
P17931	Galectin-3	LGALS3
P16581	E-selectin	SELE
Q13838	Spliceosome RNA helicase DDX39B	DDX39B
P23677	Inositol-trisphosphate 3-kinase A	ITPKA
P15153	Ras-related C3 botulinum toxin substrate 2	RAC2
P11309	Serine/threonine-protein kinase pim-1	PIM1
P23919	Thymidylate kinase	DTYMK
P06737	Glycogen phosphorylase, liver form	PYGL
Q92831	Histone acetyltransferase KAT2B	KAT2B
P28161	Glutathione S-transferase Mu 2	GSTM2
P53779	Mitogen-activated protein kinase 10	MAPK10
P08254	Stromelysin-1	MMP3
P49759	Dual specificity protein kinase CLK1	CLK1
P31939	Bifunctional purine biosynthesis protein ATIC	ATIC
P01112	GTPase HRas	HRAS
Q9HAN9	Nicotinamide/nicotinic acid mononucleotide adenylyltransferase 1	NMNAT1
P62942	Peptidyl-prolyl cis-trans isomerase FKBP1A	FKBP1A
P49773	Histidine triad nucleotide-binding protein 1	HINT1
P52848	Bifunctional heparan sulfate N-deacetylase/N-sulfotransferase 1	NDST1
O60760	Hematopoietic prostaglandin D synthase	HPGDS
P51151	Ras-related protein Rab-9A	RAB9A
P49137	MAP kinase-activated protein kinase 2	MAPKAPK2
P20231	Tryptase beta-2	TPSB2
P78417	Glutathione S-transferase omega-1	GSTO1
P20839	Inosine-5'-monophosphate dehydrogenase 1	IMPDH1
P50613	Cyclin-dependent kinase 7	CDK7
P07195	L-lactate dehydrogenase B chain	LDHB
P04075	Fructose-bisphosphate aldolase A	ALDOA
P11172	Uridine 5'-monophosphate synthase	UMPS
Q96C86	m7GpppX diphosphatase	DCPS
P00750	Tissue-type plasminogen activator	PLAT
P04181	Ornithine aminotransferase, mitochondrial	OAT
P07858	Cathepsin B	CTSB
P37231	Peroxisome proliferator-activated receptor gamma	PPARG
Q13126	S-methyl-5'-thioadenosine phosphorylase	MTAP
Q00688	Peptidyl-prolyl cis-trans isomerase FKBP3	FKBP3
P42224	Signal transducer and activator of transcription 1-alpha/beta	STAT1
P10826	Retinoic acid receptor beta	RARB
P00918	Carbonic anhydrase 2	CA2
O75173	A disintegrin and metalloproteinase with thrombospondin motifs 4	ADAMTS4
Q92731	Estrogen receptor beta	ESR2
Q16775	Hydroxyacylglutathione hydrolase, mitochondrial	HAGH
P11474	Steroid hormone receptor ERR1	ESRRA
P55210	Caspase-7	CASP7
P12821	Angiotensin-converting enzyme	ACE
P07602	Prosaposin	PSAP
P19429	Troponin I, cardiac muscle	TNNI3
Q07912	Activated CDC42 kinase 1	TNK2
Q01469	Fatty acid-binding protein 5	FABP5
Q969G6	Riboflavin kinase	RFK
P53778	Mitogen-activated protein kinase 12	MAPK12
Q8IV48	3'-5' exoribonuclease 1	ERI1
P61626	Lysozyme C	LYZ
P07360	Complement component C8 gamma chain	C8G
P12268	Inosine-5'-monophosphate dehydrogenase 2	IMPDH2
Q05397	Focal adhesion kinase 1	PTK2
P08519	Apolipoprotein(a)	LPA
P00480	Ornithine carbamoyltransferase, mitochondrial	OTC
P08311	Cathepsin G	CTSG
P51512	Matrix metalloproteinase-16	MMP16
P00749	Urokinase-type plasminogen activator	PLAU
P53355	Death-associated protein kinase 1	DAPK1
Q14376	UDP-glucose 4-epimerase	GALE
P02652	Apolipoprotein A-II	APOA2
P11586	C-1-tetrahydrofolate synthase, cytoplasmic	MTHFD1
Q9UKL6	Phosphatidylcholine transfer protein	PCTP
P16118	6-phosphofructo-2-kinase/fructose-2,6-bisphosphatase 1	PFKFB1
P62826	GTP-binding nuclear protein Ran	RAN
P28702	Retinoic acid receptor RXR-beta	RXRB
P08842	Steryl-sulfatase	STS
P00734	Prothrombin	F2
P54760	Ephrin type-B receptor 4	EPHB4
Q9NP99	Triggering receptor expressed on myeloid cells 1	TREM1
Q9P2T1	GMP reductase 2	GMPR2
Q92947	Glutaryl-CoA dehydrogenase, mitochondrial	GCDH
Q96T66	Nicotinamide/nicotinic acid mononucleotide adenylyltransferase 3	NMNAT3
P23381	Tryptophan--tRNA ligase, cytoplasmic	WARS1
O15382	Branched-chain-amino-acid aminotransferase, mitochondrial	BCAT2
P09960	Leukotriene A-4 hydrolase	LTA4H
P09211	Glutathione S-transferase P	GSTP1
P20248	Cyclin-A2	CCNA2
P48736	Phosphatidylinositol 4,5-bisphosphate 3-kinase catalytic subunit gamma isoform	PIK3CG
Q9BQ89	Protein FAM110A	FAM110A
P00915	Carbonic anhydrase 1	CA1
Q9H4M7	Pleckstrin homology domain-containing family A member 4	PLEKHA4
P53041	Serine/threonine-protein phosphatase 5	PPP5C
P0DTE8	Alpha-amylase 1C	AMY1C
P0DUB6	Alpha-amylase 1A	AMY1A
P0DTE7	Alpha-amylase 1B	AMY1B
Q13231	Chitotriosidase-1	CHIT1
P42330	Aldo-keto reductase family 1 member C3	AKR1C3
O14965	Aurora kinase A	AURKA
P36959	GMP reductase 1	GMPR
P52895	Aldo-keto reductase family 1 member C2	AKR1C2
O14717	tRNA (cytosine(38)-C(5))-methyltransferase	TRDMT1
Q04828	Aldo-keto reductase family 1 member C1	AKR1C1
P16083	Ribosyldihydronicotinamide dehydrogenase [quinone]	NQO2
Q06187	Tyrosine-protein kinase BTK	BTK
Q9NXA8	NAD-dependent protein deacylase sirtuin-5, mitochondrial	SIRT5
P14061	Estradiol 17-beta-dehydrogenase 1	HSD17B1
P55055	Oxysterols receptor LXR-beta	NR1H2
