# Supplementary material for: Mechanism exploration of Gouqi-wentang formula against type 2 diabetes mellitus by phytochemistry and network pharmacology-based analysis and biological validation
Source: Chin Med. 2021 Sep 27;16:93. doi: 10.1186/s13020-021-00479-2 (PMC8477540; doi:10.1186/s13020-021-00479-2)
Supplement: Supplementary file 3 — Additional file 3: Table S3. Candidate targets of T2DM. [file 13020_2021_479_MOESM3_ESM.xlsx]

## Sheet: Sheet1
Table S3. Candidate targets of T2DM
Uniprot ID	Protein name	Gene name (primary )
O43451	Maltase-glucoamylase, intestinal	MGAM
P10253	Lysosomal alpha-glucosidase	GAA
P14410	Sucrase-isomaltase, intestinal	SI
P04746	Pancreatic alpha-amylase	AMY2A
P43220	Glucagon-like peptide 1 receptor	GLP1R
P27487	Dipeptidyl peptidase 4	DPP4
P08684	Cytochrome P450 3A4	CYP3A4
P10635	Cytochrome P450 2D6	CYP2D6
P04035	3-hydroxy-3-methylglutaryl-coenzyme A reductase	HMGCR
P11712	Cytochrome P450 2C9	CYP2C9
P33261	Cytochrome P450 2C19	CYP2C19
P20815	Cytochrome P450 3A5	CYP3A5
P24462	Cytochrome P450 3A7	CYP3A7
P08183	ATP-dependent translocase ABCB1	ABCB1
P46721	Solute carrier organic anion transporter family member 1A2	SLCO1A2
Q9Y6L6	Solute carrier organic anion transporter family member 1B1	SLCO1B1
O15439	Multidrug resistance-associated protein 4	ABCC4
O15440	Multidrug resistance-associated protein 5	ABCC5
P33527	Multidrug resistance-associated protein 1	ABCC1
P20813	Cytochrome P450 2B6	CYP2B6
P10632	Cytochrome P450 2C8	CYP2C8
P35869	Aryl hydrocarbon receptor	AHR
O94956	Solute carrier organic anion transporter family member 2B1	SLCO2B1
Q9NPD5	Solute carrier organic anion transporter family member 1B3	SLCO1B3
P22309	UDP-glucuronosyltransferase 1A1	UGT1A1
P35503	UDP-glucuronosyltransferase 1A3	UGT1A3
Q92887	Canalicular multispecific organic anion transporter 1	ABCC2
O95342	Bile salt export pump	ABCB11
P02768	Albumin	ALB
Q92769	Histone deacetylase 2	HDAC2
Q14994	Nuclear receptor subfamily 1 group I member 3	NR1I3
P14416	D(2) dopamine receptor	DRD2
P28221	5-hydroxytryptamine receptor 1D	HTR1D
P08913	Alpha-2A adrenergic receptor	ADRA2A
P35462	D(3) dopamine receptor	DRD3
P08908	5-hydroxytryptamine receptor 1A	HTR1A
P18825	Alpha-2C adrenergic receptor	ADRA2C
P18089	Alpha-2B adrenergic receptor	ADRA2B
P41595	5-hydroxytryptamine receptor 2B	HTR2B
P21917	D(4) dopamine receptor	DRD4
P28223	5-hydroxytryptamine receptor 2A	HTR2A
P28222	5-hydroxytryptamine receptor 1B	HTR1B
P28335	5-hydroxytryptamine receptor 2C	HTR2C
P21918	D(1B) dopamine receptor	DRD5
P21728	D(1A) dopamine receptor	DRD1
P35348	Alpha-1A adrenergic receptor	ADRA1A
P35368	Alpha-1B adrenergic receptor	ADRA1B
P25100	Alpha-1D adrenergic receptor	ADRA1D
P34969	5-hydroxytryptamine receptor 7	HTR7
O60656	UDP-glucuronosyltransferase 1A9	UGT1A9
P06133	UDP-glucuronosyltransferase 2B4	UGT2B4
P31639	Sodium/glucose cotransporter 2	SLC5A2
P02763	Alpha-1-acid glycoprotein 1	ORM1
Q9UNQ0	Broad substrate specificity ATP-binding cassette transporter ABCG2	ABCG2
Q09428	ATP-binding cassette sub-family C member 8	ABCC8
P46059	Solute carrier family 15 member 1	SLC15A1
Q16348	Solute carrier family 15 member 2	SLC15A2
Q4U2R8	Solute carrier family 22 member 6	SLC22A6
P23219	Prostaglandin G/H synthase 1	PTGS1
P04798	Cytochrome P450 1A1	CYP1A1
P05177	Cytochrome P450 1A2	CYP1A2
P11509	Cytochrome P450 2A6	CYP2A6
P16662	UDP-glucuronosyltransferase 2B7	UGT2B7
Q9HAW9	UDP-glucuronosyltransferase 1A8	UGT1A8
Q8TCC7	Solute carrier family 22 member 8	SLC22A8
P22310	UDP-glucuronosyltransferase 1A4	UGT1A4
P15692	Vascular endothelial growth factor A	VEGFA
P48048	ATP-sensitive inward rectifier potassium channel 1	KCNJ1
Q14654	ATP-sensitive inward rectifier potassium channel 11	KCNJ11
P37231	Peroxisome proliferator-activated receptor gamma	PPARG
Q15842	ATP-sensitive inward rectifier potassium channel 8	KCNJ8
P47871	Glucagon receptor	GCGR
O95838	Glucagon-like peptide 2 receptor	GLP2R
O60706	ATP-binding cassette sub-family C member 9	ABCC9
O95477	Phospholipid-transporting ATPase ABCA1	ABCA1
P13569	Cystic fibrosis transmembrane conductance regulator	CFTR
O15438	ATP-binding cassette sub-family C member 3	ABCC3
Q9Y694	Solute carrier family 22 member 7	SLC22A7
P50416	Carnitine O-palmitoyltransferase 1, liver isoform	CPT1A
Q8TD43	Transient receptor potential cation channel subfamily M member 4	TRPM4
P06213	Insulin receptor	INSR
P08069	Insulin-like growth factor 1 receptor	IGF1R
O15245	Solute carrier family 22 member 1	SLC22A1
O15244	Solute carrier family 22 member 2	SLC22A2
O75751	Solute carrier family 22 member 3	SLC22A3
Q9Y234	Lipoyltransferase 1, mitochondrial	LIPT1
Q9Y289	Sodium-dependent multivitamin transporter	SLC5A6
O43766	Lipoyl synthase, mitochondrial	LIAS
P16435	NADPH--cytochrome P450 reductase	POR
P08473	Neprilysin	MME
Q9Y478	5'-AMP-activated protein kinase subunit beta-1	PRKAB1
Q96FL8	Multidrug and toxin extrusion protein 1	SLC47A1
Q7RTT9	Equilibrative nucleoside transporter 4	SLC29A4
Q86VL8	Multidrug and toxin extrusion protein 2	SLC47A2
Q16134	Electron transfer flavoprotein-ubiquinone oxidoreductase, mitochondrial	ETFDH
P21695	Glycerol-3-phosphate dehydrogenase [NAD(+)], cytoplasmic	GPD1
Q14697	Neutral alpha-glucosidase AB	GANAB
Q8TET4	Neutral alpha-glucosidase C	GANC
P53985	Monocarboxylate transporter 1	SLC16A1
P27338	Amine oxidase [flavin-containing] B	MAOB
O60894	Receptor activity-modifying protein 1	RAMP1
O60895	Receptor activity-modifying protein 2	RAMP2
O60896	Receptor activity-modifying protein 3	RAMP3
P30988	Calcitonin receptor	CALCR
O60488	Long-chain-fatty-acid--CoA ligase 4	ACSL4
Q07869	Peroxisome proliferator-activated receptor alpha	PPARA
Q03181	Peroxisome proliferator-activated receptor delta	PPARD
P19793	Retinoic acid receptor RXR-alpha	RXRA
P28702	Retinoic acid receptor RXR-beta	RXRB
P48443	Retinoic acid receptor RXR-gamma	RXRG
Q6ZQN7	Solute carrier organic anion transporter family member 4C1	SLCO4C1
P06858	Lipoprotein lipase	LPL
P0DUB6	Alpha-amylase 1A	AMY1A
P0DTE7	Alpha-amylase 1B	AMY1B
P0DTE8	Alpha-amylase 1C	AMY1C
P20701	Integrin alpha-L	ITGAL
P33260	Cytochrome P450 2C18	CYP2C18
P14867	Gamma-aminobutyric acid receptor subunit alpha-1	GABRA1
P35498	Sodium channel protein type 1 subunit alpha	SCN1A
Q99250	Sodium channel protein type 2 subunit alpha	SCN2A
Q9NY46	Sodium channel protein type 3 subunit alpha	SCN3A
P35499	Sodium channel protein type 4 subunit alpha	SCN4A
Q14524	Sodium channel protein type 5 subunit alpha	SCN5A
Q01118	Sodium channel protein type 7 subunit alpha	SCN7A
Q9UQD0	Sodium channel protein type 8 subunit alpha	SCN8A
Q15858	Sodium channel protein type 9 subunit alpha	SCN9A
Q9Y5Y9	Sodium channel protein type 10 subunit alpha	SCN10A
Q9UI33	Sodium channel protein type 11 subunit alpha	SCN11A
P00918	Carbonic anhydrase 2	CA2
P22748	Carbonic anhydrase 4	CA4
P39086	Glutamate receptor ionotropic, kainate 1	GRIK1
Q13002	Glutamate receptor ionotropic, kainate 2	GRIK2
Q13003	Glutamate receptor ionotropic, kainate 3	GRIK3
Q16099	Glutamate receptor ionotropic, kainate 4	GRIK4
Q16478	Glutamate receptor ionotropic, kainate 5	GRIK5
P00915	Carbonic anhydrase 1	CA1
P07451	Carbonic anhydrase 3	CA3
Q13936	Voltage-dependent L-type calcium channel subunit alpha-1C	CACNA1C
Q01668	Voltage-dependent L-type calcium channel subunit alpha-1D	CACNA1D
O60840	Voltage-dependent L-type calcium channel subunit alpha-1F	CACNA1F
Q13698	Voltage-dependent L-type calcium channel subunit alpha-1S	CACNA1S
Q02641	Voltage-dependent L-type calcium channel subunit beta-1	CACNB1
Q08289	Voltage-dependent L-type calcium channel subunit beta-2	CACNB2
P54284	Voltage-dependent L-type calcium channel subunit beta-3	CACNB3
O00305	Voltage-dependent L-type calcium channel subunit beta-4	CACNB4
Q15878	Voltage-dependent R-type calcium channel subunit alpha-1E	CACNA1E
Q13131	5'-AMP-activated protein kinase catalytic subunit alpha-1	PRKAA1
P54646	5'-AMP-activated protein kinase catalytic subunit alpha-2	PRKAA2
O43741	5'-AMP-activated protein kinase subunit beta-2	PRKAB2
P54619	5'-AMP-activated protein kinase subunit gamma-1	PRKAG1
Q9UGJ0	5'-AMP-activated protein kinase subunit gamma-2	PRKAG2
Q9UGI9	5'-AMP-activated protein kinase subunit gamma-3	PRKAG3
Q8TDU6	Bile acids	GPBAR1
P01583	Interleukin-1 alpha	IL1A
P27815	cAMP-specific 3',5'-cyclic phosphodiesterase 4A	PDE4A
Q07343	cAMP-specific 3',5'-cyclic phosphodiesterase 4B	PDE4B
Q08493	cAMP-specific 3',5'-cyclic phosphodiesterase 4C	PDE4C
Q08499	cAMP-specific 3',5'-cyclic phosphodiesterase 4D	PDE4D
P13866	Sodium/glucose cotransporter 1	SLC5A1
P28845	Corticosteroid 11-beta-dehydrogenase isozyme 1	HSD11B1
Q9Y2R2	Tyrosine-protein phosphatase non-receptor type 22	PTPN22
Q13547	Histone deacetylase 1	HDAC1
P01308	Insulin	INS
P00734	Prothrombin	F2
O00763	Acetyl-CoA carboxylase 2	ACACB
P19838	Nuclear factor NF-kappa-B p105 subunit	NFKB1
Q00653	Nuclear factor NF-kappa-B p100 subunit	NFKB2
Q04206	Transcription factor p65	RELA
Q01201	Transcription factor RelB	RELB
Q04864	Proto-oncogene c-Rel	REL
Q12908	Ileal sodium/bile acid cotransporter	SLC10A2
P19835	Bile salt-activated lipase	CEL
P13945	Beta-3 adrenergic receptor	ADRB3
P04271	Protein S100-B	S100B
Q06141	Regenerating islet-derived protein 3-alpha	REG3A
P16871	Interleukin-7 receptor subunit alpha	IL7R
P01275	Pro-glucagon	GCG
Q8TDV5	Glucose-dependent insulinotropic receptor	GPR119
P35557	Hexokinase-4	GCK
Q12851	Mitogen-activated protein kinase kinase kinase kinase 2	MAP4K2
Q9NY91	Solute carrier family 5 member 4	SLC5A4
P01574	Interferon beta	IFNB1
P11217	Glycogen phosphorylase, muscle form	PYGM
Q9BYF1	Angiotensin-converting enzyme 2	ACE2
Q9NSA1	Fibroblast growth factor 21	FGF21
P48546	Gastric inhibitory polypeptide receptor	GIPR
P48736	Phosphatidylinositol 4,5-bisphosphate 3-kinase catalytic subunit gamma isoform	PIK3CG
Q96RI1	Bile acid receptor	NR1H4
P35354	Prostaglandin G/H synthase 2	PTGS2
Q8TDS4	Hydroxycarboxylic acid receptor 2	HCAR2
Q92847	Growth hormone secretagogue receptor type 1	GHSR
P14672	Solute carrier family 2, facilitated glucose transporter member 4	SLC2A4
P21554	Cannabinoid receptor 1	CNR1
P08235	Mineralocorticoid receptor	NR3C2
O15530	3-phosphoinositide-dependent protein kinase 1	PDPK1
Q15118	[Pyruvate dehydrogenase	PDK1
Q15119	[Pyruvate dehydrogenase	PDK2
Q15120	[Pyruvate dehydrogenase	PDK3
Q16654	[Pyruvate dehydrogenase	PDK4
O14842	Free fatty acid receptor 1	FFAR1
Q96EB6	NAD-dependent protein deacetylase sirtuin-1	SIRT1
P04150	Glucocorticoid receptor	NR3C1
P80365	Corticosteroid 11-beta-dehydrogenase isozyme 2	HSD11B2
Q14116	Interleukin-18	IL18
P09874	Poly [ADP-ribose] polymerase 1	PARP1
Q9UGN5	Poly [ADP-ribose] polymerase 2	PARP2
P45983	Mitogen-activated protein kinase 8	MAPK8
P45984	Mitogen-activated protein kinase 9	MAPK9
P53779	Mitogen-activated protein kinase 10	MAPK10
P24557	Thromboxane-A synthase	TBXAS1
P00797	Renin	REN
Q693B1	BTB/POZ domain-containing protein KCTD11	KCTD11
P09467	Fructose-1,6-bisphosphatase 1	FBP1
O00757	Fructose-1,6-bisphosphatase isozyme 2	FBP2
Q63HM2	Pecanex-like protein 4	PCNX4
P18031	Tyrosine-protein phosphatase non-receptor type 1	PTPN1
P55157	Microsomal triglyceride transfer protein large subunit	MTTP
O00767	Stearoyl-CoA desaturase	SCD
P01584	Interleukin-1 beta	IL1B
O75907	Diacylglycerol O-acyltransferase 1	DGAT1
Q86Z14	Beta-klotho	KLB
P11362	Fibroblast growth factor receptor 1	FGFR1
P29466	Caspase-1	CASP1
P55085	Proteinase-activated receptor 2	F2RL1
Q96T53	Ghrelin O-acyltransferase	MBOAT4
