# Supplementary material for: Mechanism exploration of Gouqi-wentang formula against type 2 diabetes mellitus by phytochemistry and network pharmacology-based analysis and biological validation
Source: Chin Med. 2021 Sep 27;16:93. doi: 10.1186/s13020-021-00479-2 (PMC8477540; doi:10.1186/s13020-021-00479-2)
Supplement: Supplementary file 4 — Additional file 4: Table S4-1. The results of GO analysis-biological process (BP). Table S4-2. The results of GO analysis-cellular component (CC). Table S4-3. The results of GO analysis-molecular function (MF). [file 13020_2021_479_MOESM4_ESM.xlsx]

## Sheet: GO-BP
Table S4-1. The results of GO analysis-biological process (BP)
Category	Term	Count	%	PValue	Genes	List Total	Pop Hits	Pop Total	Fold Enrichment	Bonferroni	Benjamini	FDR
GOTERM_BP_DIRECT	GO:0043401~steroid hormone mediated signaling pathway	8	26.6667	5.22268e-12	RXRB, RXRA, NR1I3, NR1H4, PPARG, PPARA, NR3C2, PPARD	30	57	16792	78.5591	2.56435e-09	2.56433e-09	2.4181e-09
GOTERM_BP_DIRECT	GO:0006367~transcription initiation from RNA polymerase II promoter	9	30	1.36832e-10	RXRB, RXRA, NR1I3, NR1H4, PPARG, PPARA, NR3C1, NR3C2, PPARD	30	152	16792	33.1421	6.71846e-08	3.35923e-08	3.16766e-08
GOTERM_BP_DIRECT	GO:0071222~cellular response to lipopolysaccharide	5	16.6667	4.05521e-05	MAPK8, PDE4D, NR1H4, PDE4B, PPARD	30	113	16792	24.767	0.0197146	0.00663702	0.00625854
GOTERM_BP_DIRECT	GO:0042752~regulation of circadian rhythm	4	13.3333	8.08859e-05	MAPK10, MAPK8, PPARG, PPARA	30	49	16792	45.6925	0.0389382	0.00992875	0.00936255
GOTERM_BP_DIRECT	GO:0032869~cellular response to insulin stimulus	4	13.3333	0.000310883	PARP1, PDPK1, INSR, PPARG	30	77	16792	29.0771	0.141585	0.0305287	0.0287878
GOTERM_BP_DIRECT	GO:0007165~signal transduction	9	30	0.000590126	MAPK10, NR1I3, PDE4D, NR1H4, PDE4B, PPARG, NR3C1, NR3C2, IGF1R	30	1161	16792	4.33902	0.251615	0.048292	0.0455381
GOTERM_BP_DIRECT	GO:0015721~bile acid and bile salt transport	3	10	0.000984126	RXRA, ALB, NR1H4	30	27	16792	62.1926	0.383344	0.0690294	0.0650929
GOTERM_BP_DIRECT	GO:0045944~positive regulation of transcription from RNA polymerase II promoter	8	26.6667	0.00114086	RXRB, RXRA, PARP1, NR1I3, NR1H4, PPARG, PPARA, NR3C1	30	981	16792	4.56459	0.429065	0.07002	0.066027
GOTERM_BP_DIRECT	GO:0030522~intracellular receptor signaling pathway	3	10	0.001948	NR1H4, PPARA, PPARD	30	38	16792	44.1895	0.61611	0.106274	0.100214
GOTERM_BP_DIRECT	GO:0005975~carbohydrate metabolic process	4	13.3333	0.00327786	AMY1A, AMY1B, INSR, AMY1C	30	174	16792	12.8674	0.800526	0.154047	0.145262
GOTERM_BP_DIRECT	GO:1901898~negative regulation of relaxation of cardiac muscle	2	6.66667	0.00345115	PDE4D, PDE4B	30	2	16792	559.733	0.816849	0.154047	0.145262
GOTERM_BP_DIRECT	GO:0048511~rhythmic process	3	10	0.00389806	MAPK10, MAPK8, PPARG	30	54	16792	31.0963	0.853054	0.159496	0.1504
GOTERM_BP_DIRECT	GO:0010871~negative regulation of receptor biosynthetic process	2	6.66667	0.0051724	PPARG, PPARA	30	3	16792	373.156	0.921624	0.184796	0.174258
GOTERM_BP_DIRECT	GO:0007586~digestion	3	10	0.00526914	AMY1A, AMY1B, AMY1C	30	63	16792	26.654	0.925279	0.184796	0.174258
GOTERM_BP_DIRECT	GO:0030593~neutrophil chemotaxis	3	10	0.00576867	PDE4D, PDE4B, PIK3CG	30	66	16792	25.4424	0.94161	0.188828	0.17806
GOTERM_BP_DIRECT	GO:0007258~JUN phosphorylation	2	6.66667	0.00689079	MAPK10, MAPK8	30	4	16792	279.867	0.966462	0.20062	0.189179
GOTERM_BP_DIRECT	GO:0000122~negative regulation of transcription from RNA polymerase II promoter	6	20	0.00721133	RXRA, PARP1, NR1H4, PPARG, PPARA, PPARD	30	720	16792	4.66444	0.971378	0.20062	0.189179
GOTERM_BP_DIRECT	GO:0043066~negative regulation of apoptotic process	5	16.6667	0.00738624	MAPK8, ALB, NR1H4, IGF1R, PPARD	30	455	16792	6.15092	0.97375	0.20062	0.189179
GOTERM_BP_DIRECT	GO:0008286~insulin receptor signaling pathway	3	10	0.0079735	PTPN1, INSR, IGF1R	30	78	16792	21.5282	0.98037	0.20062	0.189179
GOTERM_BP_DIRECT	GO:0050728~negative regulation of inflammatory response	3	10	0.00817189	NR1H4, PPARA, PPARD	30	79	16792	21.2557	0.982206	0.20062	0.189179
GOTERM_BP_DIRECT	GO:0010891~negative regulation of sequestering of triglyceride	2	6.66667	0.00860631	PPARG, PPARA	30	5	16792	223.893	0.98565	0.201224	0.189749
GOTERM_BP_DIRECT	GO:0046321~positive regulation of fatty acid oxidation	2	6.66667	0.010319	PPARG, PPARA	30	6	16792	186.578	0.99386	0.220288	0.207725
GOTERM_BP_DIRECT	GO:0010887~negative regulation of cholesterol storage	2	6.66667	0.010319	PPARG, PPARA	30	6	16792	186.578	0.99386	0.220288	0.207725
GOTERM_BP_DIRECT	GO:0035357~peroxisome proliferator activated receptor signaling pathway	2	6.66667	0.0120288	RXRA, PPARG	30	7	16792	159.924	0.997373	0.246089	0.232055
GOTERM_BP_DIRECT	GO:0042593~glucose homeostasis	3	10	0.0130845	INSR, NR1H4, PPARG	30	101	16792	16.6257	0.998446	0.252699	0.238288
GOTERM_BP_DIRECT	GO:0032966~negative regulation of collagen biosynthetic process	2	6.66667	0.0137357	PPARG, PPARD	30	8	16792	139.933	0.998876	0.252699	0.238288
GOTERM_BP_DIRECT	GO:0048015~phosphatidylinositol-mediated signaling	3	10	0.0143424	PDPK1, PIK3CG, IGF1R	30	106	16792	15.8415	0.999169	0.252699	0.238288
GOTERM_BP_DIRECT	GO:0006351~transcription, DNA-templated	9	30	0.0151149	RXRB, RXRA, PDPK1, NR1I3, NR1H4, PPARG, NR3C1, NR3C2, PPARD	30	1955	16792	2.57678	0.999435	0.252699	0.238288
GOTERM_BP_DIRECT	GO:1902894~negative regulation of pri-miRNA transcription from RNA polymerase II promoter	2	6.66667	0.0154398	PPARA, PPARD	30	9	16792	124.385	0.999519	0.252699	0.238288
GOTERM_BP_DIRECT	GO:0097267~omega-hydroxylase P450 pathway	2	6.66667	0.0154398	CYP2C9, CYP2C8	30	9	16792	124.385	0.999519	0.252699	0.238288
GOTERM_BP_DIRECT	GO:0030168~platelet activation	3	10	0.0167332	PDPK1, F2, PIK3CG	30	115	16792	14.6017	0.999748	0.265033	0.249919
GOTERM_BP_DIRECT	GO:0002003~angiotensin maturation	2	6.66667	0.0188395	MME, REN	30	11	16792	101.77	0.999912	0.272506	0.256966
GOTERM_BP_DIRECT	GO:0070989~oxidative demethylation	2	6.66667	0.0205351	CYP2C9, CYP2C8	30	12	16792	93.2889	0.999962	0.272506	0.256966
GOTERM_BP_DIRECT	GO:0086004~regulation of cardiac muscle cell contraction	2	6.66667	0.0205351	PDE4D, PDE4B	30	12	16792	93.2889	0.999962	0.272506	0.256966
GOTERM_BP_DIRECT	GO:0042738~exogenous drug catabolic process	2	6.66667	0.0205351	CYP2C9, CYP2C8	30	12	16792	93.2889	0.999962	0.272506	0.256966
GOTERM_BP_DIRECT	GO:0015908~fatty acid transport	2	6.66667	0.0205351	PPARA, PPARD	30	12	16792	93.2889	0.999962	0.272506	0.256966
GOTERM_BP_DIRECT	GO:0071872~cellular response to epinephrine stimulus	2	6.66667	0.0205351	PDE4D, PDE4B	30	12	16792	93.2889	0.999962	0.272506	0.256966
GOTERM_BP_DIRECT	GO:0010745~negative regulation of macrophage derived foam cell differentiation	2	6.66667	0.0222279	PPARG, PPARA	30	13	16792	86.1128	0.999984	0.279843	0.263885
GOTERM_BP_DIRECT	GO:0050435~beta-amyloid metabolic process	2	6.66667	0.0222279	MME, REN	30	13	16792	86.1128	0.999984	0.279843	0.263885
GOTERM_BP_DIRECT	GO:0032743~positive regulation of interleukin-2 production	2	6.66667	0.0239178	PDE4D, PDE4B	30	14	16792	79.9619	0.999993	0.293591	0.276848
GOTERM_BP_DIRECT	GO:0006198~cAMP catabolic process	2	6.66667	0.0256049	PDE4D, PDE4B	30	15	16792	74.6311	0.999997	0.306634	0.289148
GOTERM_BP_DIRECT	GO:0050852~T cell receptor signaling pathway	3	10	0.0268144	PDPK1, PDE4D, PDE4B	30	148	16792	11.3459	0.999998	0.313473	0.295596
GOTERM_BP_DIRECT	GO:0006629~lipid metabolic process	3	10	0.0299005	PPARG, PPARA, PPARD	30	157	16792	10.6955	1	0.327149	0.308493
GOTERM_BP_DIRECT	GO:0033189~response to vitamin A	2	6.66667	0.0306494	PPARG, PPARD	30	18	16792	62.1926	1	0.327149	0.308493
GOTERM_BP_DIRECT	GO:0048384~retinoic acid receptor signaling pathway	2	6.66667	0.0306494	RXRB, RXRA	30	18	16792	62.1926	1	0.327149	0.308493
GOTERM_BP_DIRECT	GO:0019373~epoxygenase P450 pathway	2	6.66667	0.0306494	CYP2C9, CYP2C8	30	18	16792	62.1926	1	0.327149	0.308493
GOTERM_BP_DIRECT	GO:0046777~protein autophosphorylation	3	10	0.0353425	PDPK1, INSR, IGF1R	30	172	16792	9.76279	1	0.36486	0.344053
GOTERM_BP_DIRECT	GO:0035902~response to immobilization stress	2	6.66667	0.0356686	REN, PPARG	30	21	16792	53.3079	1	0.36486	0.344053
GOTERM_BP_DIRECT	GO:0038095~Fc-epsilon receptor signaling pathway	3	10	0.0376198	MAPK10, MAPK8, PDPK1	30	178	16792	9.43371	1	0.376966	0.355469
GOTERM_BP_DIRECT	GO:0007507~heart development	3	10	0.03956	PPARG, PPARA, PPARD	30	183	16792	9.17596	1	0.388479	0.366325
GOTERM_BP_DIRECT	GO:0051090~regulation of sequence-specific DNA binding transcription factor activity	2	6.66667	0.0423219	MAPK10, MAPK8	30	25	16792	44.7787	1	0.393075	0.370659
GOTERM_BP_DIRECT	GO:0006468~protein phosphorylation	4	13.3333	0.0431273	MAPK10, MAPK8, PDPK1, PIK3CG	30	456	16792	4.90994	1	0.393075	0.370659
GOTERM_BP_DIRECT	GO:0032148~activation of protein kinase B activity	2	6.66667	0.0439783	PDPK1, INSR	30	26	16792	43.0564	1	0.393075	0.370659
GOTERM_BP_DIRECT	GO:0008284~positive regulation of cell proliferation	4	13.3333	0.0455112	DPP4, INSR, F2, IGF1R	30	466	16792	4.80458	1	0.393075	0.370659
GOTERM_BP_DIRECT	GO:0014065~phosphatidylinositol 3-kinase signaling	2	6.66667	0.0456319	PIK3CG, IGF1R	30	27	16792	41.4617	1	0.393075	0.370659
GOTERM_BP_DIRECT	GO:0017144~drug metabolic process	2	6.66667	0.0456319	CYP2C9, CYP2C8	30	27	16792	41.4617	1	0.393075	0.370659
GOTERM_BP_DIRECT	GO:0051281~positive regulation of release of sequestered calcium ion into cytosol	2	6.66667	0.0456319	PDPK1, F2	30	27	16792	41.4617	1	0.393075	0.370659
GOTERM_BP_DIRECT	GO:0048662~negative regulation of smooth muscle cell proliferation	2	6.66667	0.0489309	PPARG, PPARD	30	29	16792	38.6023	1	0.414225	0.390603

## Sheet: GO-CC
Table S4-2. The results of GO analysis-cellular component (CC)
Category	Term	Count	%	PValue	Genes	List Total	Pop Hits	Pop Total	Fold Enrichment	Bonferroni	Benjamini	FDR
GOTERM_CC_DIRECT	GO:0005654~nucleoplasm	13	43.3333	0.000640933	PARP1, PDPK1, NR1I3, NR1H4, NR3C1, NR3C2, MAPK10, RXRB, MAPK8, RXRA, PPARG, PPARA, PPARD	30	2784	18224	2.83659	0.0493886	0.0417858	0.0417858
GOTERM_CC_DIRECT	GO:0043235~receptor complex	4	13.3333	0.00105787	RXRA, INSR, NR3C2, IGF1R	30	127	18224	19.1328	0.0802155	0.0417858	0.0417858
GOTERM_CC_DIRECT	GO:0016020~membrane	9	30	0.0185459	HSD11B1, DPP4, PARP1, PDPK1, PDE4D, INSR, PDE4B, PIK3CG, IGF1R	30	2200	18224	2.48509	0.772107	0.488375	0.488375
GOTERM_CC_DIRECT	GO:0005891~voltage-gated calcium channel complex	2	6.66667	0.0451684	PDE4D, PDE4B	30	29	18224	41.8943	0.974045	0.665703	0.665703

## Sheet: GO-MF
Table S4-3. The results of GO analysis-molecular function (MF)
Category	Term	Count	%	PValue	Genes	List Total	Pop Hits	Pop Total	Fold Enrichment	Bonferroni	Benjamini	FDR
GOTERM_MF_DIRECT	GO:0003707~steroid hormone receptor activity	9	30	3.5392e-14	RXRB, RXRA, NR1I3, NR1H4, PPARG, PPARA, NR3C1, NR3C2, PPARD	30	56	16881	90.4339	5.52491e-12	5.52116e-12	4.49479e-12
GOTERM_MF_DIRECT	GO:0004879~RNA polymerase II transcription factor activity, ligand-activated sequence-specific DNA binding	7	23.3333	2.78195e-11	RXRB, RXRA, NR1I3, NR1H4, PPARG, PPARA, PPARD	30	36	16881	109.414	4.33983e-09	2.16992e-09	1.76654e-09
GOTERM_MF_DIRECT	GO:0008144~drug binding	6	20	1.76642e-07	CYP2C9, PDE4D, ALB, PPARG, PPARA, PPARD	30	76	16881	44.4237	2.75558e-05	9.18539e-06	7.47785e-06
GOTERM_MF_DIRECT	GO:0043565~sequence-specific DNA binding	9	30	1.80981e-06	RXRB, RXRA, NR1I3, NR1H4, PPARG, PPARA, NR3C1, NR3C2, PPARD	30	518	16881	9.77664	0.00028229	5.65736e-05	4.60567e-05
GOTERM_MF_DIRECT	GO:0008270~zinc ion binding	12	40	1.81326e-06	RXRB, PTPN1, RXRA, MME, PARP1, NR1I3, NR1H4, PPARG, PPARA, NR3C1, NR3C2, PPARD	30	1169	16881	5.77622	0.000282828	5.65736e-05	4.60567e-05
GOTERM_MF_DIRECT	GO:0004556~alpha-amylase activity	3	10	2.8405e-05	AMY1A, AMY1B, AMY1C	30	5	16881	337.62	0.00442145	0.000738531	0.00060124
GOTERM_MF_DIRECT	GO:0003700~transcription factor activity, sequence-specific DNA binding	9	30	0.00015727	RXRB, RXRA, NR1I3, NR1H4, PPARG, PPARA, NR3C1, NR3C2, PPARD	30	961	16881	5.26982	0.0242375	0.00350488	0.00285333
GOTERM_MF_DIRECT	GO:0019899~enzyme binding	6	20	0.00023318	PTPN1, MAPK8, RXRA, PARP1, PDE4D, PPARG	30	333	16881	10.1387	0.0357265	0.00454701	0.00370173
GOTERM_MF_DIRECT	GO:0003713~transcription coactivator activity	5	16.6667	0.000808852	RXRB, RXRA, NR1I3, NR1H4, PPARD	30	248	16881	11.3448	0.11859	0.0140201	0.0114138
GOTERM_MF_DIRECT	GO:0005158~insulin receptor binding	3	10	0.00128475	PTPN1, PDPK1, IGF1R	30	31	16881	54.4548	0.181719	0.020042	0.0163163
GOTERM_MF_DIRECT	GO:0005515~protein binding	24	80	0.00230254	PTPN1, PARP1, MME, PDPK1, AMY1A, AMY1B, PDE4D, INSR, AMY1C, NR1H4, F2, NR3C1, PIK3CG, NR3C2, IGF1R, MAPK10, DPP4, RXRB, MAPK8, RXRA, ALB, PPARG, PPARA, PPARD	30	8785	16881	1.53726	0.302052	0.0326542	0.0265838
GOTERM_MF_DIRECT	GO:0019825~oxygen binding	3	10	0.0029363	CYP2C9, CYP2C8, ALB	30	47	16881	35.917	0.367918	0.0381719	0.0310758
GOTERM_MF_DIRECT	GO:0004886~9-cis retinoic acid receptor activity	2	6.66667	0.00514518	RXRB, RXRA	30	3	16881	375.133	0.552787	0.057332	0.0466741
GOTERM_MF_DIRECT	GO:0004705~JUN kinase activity	2	6.66667	0.00514518	MAPK10, MAPK8	30	3	16881	375.133	0.552787	0.057332	0.0466741
GOTERM_MF_DIRECT	GO:0003677~DNA binding	9	30	0.00589372	RXRB, RXRA, PARP1, NR1I3, ALB, PPARG, PPARA, NR3C1, PPARD	30	1674	16881	3.02527	0.602333	0.0612947	0.0499002
GOTERM_MF_DIRECT	GO:0034875~caffeine oxidase activity	2	6.66667	0.00685455	CYP2C9, CYP2C8	30	4	16881	281.35	0.658016	0.0668319	0.054408
GOTERM_MF_DIRECT	GO:0043559~insulin binding	2	6.66667	0.00856109	INSR, IGF1R	30	5	16881	225.08	0.738489	0.0785606	0.0639564
GOTERM_MF_DIRECT	GO:0008134~transcription factor binding	4	13.3333	0.0124617	PARP1, PPARG, PPARA, PPARD	30	284	16881	7.92535	0.858612	0.108002	0.0879245
GOTERM_MF_DIRECT	GO:0004887~thyroid hormone receptor activity	2	6.66667	0.0136637	NR1I3, NR1H4	30	8	16881	140.675	0.883077	0.112186	0.0913312
GOTERM_MF_DIRECT	GO:0043560~insulin receptor substrate binding	2	6.66667	0.018741	INSR, IGF1R	30	11	16881	102.309	0.94773	0.144852	0.117924
GOTERM_MF_DIRECT	GO:0043169~cation binding	2	6.66667	0.0204278	AMY1A, AMY1B	30	12	16881	93.7833	0.960035	0.144852	0.117924
GOTERM_MF_DIRECT	GO:0031994~insulin-like growth factor I binding	2	6.66667	0.0204278	INSR, IGF1R	30	12	16881	93.7833	0.960035	0.144852	0.117924
GOTERM_MF_DIRECT	GO:0004707~MAP kinase activity	2	6.66667	0.023793	MAPK10, MAPK8	30	14	16881	80.3857	0.976637	0.147168	0.11981
GOTERM_MF_DIRECT	GO:0008392~arachidonic acid epoxygenase activity	2	6.66667	0.0254715	CYP2C9, CYP2C8	30	15	16881	75.0267	0.982137	0.147168	0.11981
GOTERM_MF_DIRECT	GO:0004115~3',5'-cyclic-AMP phosphodiesterase activity	2	6.66667	0.0254715	PDE4D, PDE4B	30	15	16881	75.0267	0.982137	0.147168	0.11981
GOTERM_MF_DIRECT	GO:0046965~retinoid X receptor binding	2	6.66667	0.0254715	NR1H4, PPARG	30	15	16881	75.0267	0.982137	0.147168	0.11981
GOTERM_MF_DIRECT	GO:0005159~insulin-like growth factor receptor binding	2	6.66667	0.0254715	INSR, REN	30	15	16881	75.0267	0.982137	0.147168	0.11981
GOTERM_MF_DIRECT	GO:0001190~transcriptional activator activity, RNA polymerase II transcription factor binding	2	6.66667	0.0271471	NR1H4, PPARA	30	16	16881	70.3375	0.986343	0.151248	0.123132
GOTERM_MF_DIRECT	GO:0043548~phosphatidylinositol 3-kinase binding	2	6.66667	0.0321574	INSR, IGF1R	30	19	16881	59.2316	0.993897	0.167218	0.136133
GOTERM_MF_DIRECT	GO:0005504~fatty acid binding	2	6.66667	0.0321574	ALB, PPARD	30	19	16881	59.2316	0.993897	0.167218	0.136133
GOTERM_MF_DIRECT	GO:0042802~identical protein binding	5	16.6667	0.0378291	DPP4, PARP1, ALB, PPARG, IGF1R	30	749	16881	3.75634	0.99756	0.189145	0.153983
GOTERM_MF_DIRECT	GO:0004114~3',5'-cyclic-nucleotide phosphodiesterase activity	2	6.66667	0.0387989	PDE4D, PDE4B	30	23	16881	48.9304	0.997915	0.189145	0.153983
GOTERM_MF_DIRECT	GO:0030552~cAMP binding	2	6.66667	0.0404524	PDE4D, PDE4B	30	24	16881	46.8917	0.998406	0.19123	0.155681
GOTERM_MF_DIRECT	GO:0008395~steroid hydroxylase activity	2	6.66667	0.0437512	CYP2C9, CYP2C8	30	26	16881	43.2846	0.999069	0.195005	0.158754
GOTERM_MF_DIRECT	GO:0046875~ephrin receptor binding	2	6.66667	0.0437512	PTPN1, PIK3CG	30	26	16881	43.2846	0.999069	0.195005	0.158754
GOTERM_MF_DIRECT	GO:0005496~steroid binding	2	6.66667	0.0453965	NR3C1, NR3C2	30	27	16881	41.6815	0.999288	0.196718	0.160149
GOTERM_MF_DIRECT	GO:0000977~RNA polymerase II regulatory region sequence-specific DNA binding	3	10	0.0493445	RXRB, RXRA, NR1I3	30	208	16881	8.11587	0.999627	0.208047	0.169372
