# Supplementary material for: Mechanism exploration of Gouqi-wentang formula against type 2 diabetes mellitus by phytochemistry and network pharmacology-based analysis and biological validation
Source: Chin Med. 2021 Sep 27;16:93. doi: 10.1186/s13020-021-00479-2 (PMC8477540; doi:10.1186/s13020-021-00479-2)
Supplement: Supplementary file 5 — Additional file 5: Table S5. The results of KEGG analysis. [file 13020_2021_479_MOESM5_ESM.xlsx]

## Sheet: KEGG
Table S5. The results of KEGG analysis
Category	Term	Count	%	PValue	Genes	List Total	Pop Hits	Pop Total	Fold Enrichment	Bonferroni	Benjamini	FDR
KEGG_PATHWAY	hsa04931:Insulin resistance	7	23.3333	2.9491e-06	MAPK10, PTPN1, MAPK8, PDPK1, INSR, PPARA, PIK3CG	28	108	6879	15.9236	0.000342037	0.000298887	0.000211282
KEGG_PATHWAY	hsa03320:PPAR signaling pathway	6	20	5.15323e-06	RXRB, RXRA, PDPK1, PPARG, PPARA, PPARD	28	67	6879	22.0011	0.000597598	0.000298887	0.000211282
KEGG_PATHWAY	hsa05160:Hepatitis C	6	20	0.000143675	MAPK10, MAPK8, RXRA, PDPK1, PPARA, PIK3CG	28	133	6879	11.0832	0.0165293	0.00330523	0.00233646
KEGG_PATHWAY	hsa04920:Adipocytokine signaling pathway	5	16.6667	0.000144628	RXRB, MAPK10, MAPK8, RXRA, PPARA	28	70	6879	17.5485	0.0166381	0.00330523	0.00233646
KEGG_PATHWAY	hsa04068:FoxO signaling pathway	6	20	0.000148843	MAPK10, MAPK8, PDPK1, INSR, PIK3CG, IGF1R	28	134	6879	11.0005	0.0171189	0.00330523	0.00233646
KEGG_PATHWAY	hsa04910:Insulin signaling pathway	6	20	0.00017096	MAPK10, PTPN1, MAPK8, PDPK1, INSR, PIK3CG	28	138	6879	10.6817	0.0196377	0.00330523	0.00233646
KEGG_PATHWAY	hsa04932:Non-alcoholic fatty liver disease (NAFLD)	6	20	0.000260604	MAPK10, MAPK8, RXRA, INSR, PPARA, PIK3CG	28	151	6879	9.76206	0.0297815	0.00431858	0.00305279
KEGG_PATHWAY	hsa04960:Aldosterone-regulated sodium reabsorption	4	13.3333	0.000448591	PDPK1, INSR, PIK3CG, NR3C2	28	39	6879	25.1978	0.050717	0.00650458	0.00459806
KEGG_PATHWAY	hsa04973:Carbohydrate digestion and absorption	4	13.3333	0.000559097	AMY1A, AMY1B, AMY1C, PIK3CG	28	42	6879	23.398	0.0628138	0.00715083	0.0050549
KEGG_PATHWAY	hsa05200:Pathways in cancer	8	26.6667	0.000616451	RXRB, MAPK10, MAPK8, RXRA, PPARG, PIK3CG, IGF1R, PPARD	28	393	6879	5.00109	0.069032	0.00715083	0.0050549
KEGG_PATHWAY	hsa04930:Type II diabetes mellitus	4	13.3333	0.000829236	MAPK10, MAPK8, INSR, PIK3CG	28	48	6879	20.4732	0.091746	0.00874463	0.00618155
KEGG_PATHWAY	hsa04024:cAMP signaling pathway	6	20	0.000904617	MAPK10, MAPK8, PDE4D, PDE4B, PPARA, PIK3CG	28	198	6879	7.44481	0.0996602	0.00874463	0.00618155
KEGG_PATHWAY	hsa04152:AMPK signaling pathway	5	16.6667	0.00124234	PDPK1, INSR, PPARG, PIK3CG, IGF1R	28	123	6879	9.98693	0.134287	0.0107839	0.00762311
KEGG_PATHWAY	hsa05223:Non-small cell lung cancer	4	13.3333	0.00130151	RXRB, RXRA, PDPK1, PIK3CG	28	56	6879	17.5485	0.140215	0.0107839	0.00762311
KEGG_PATHWAY	hsa04664:Fc epsilon RI signaling pathway	4	13.3333	0.00228045	MAPK10, MAPK8, PDPK1, PIK3CG	28	68	6879	14.4517	0.232667	0.0176355	0.0124664
KEGG_PATHWAY	hsa04914:Progesterone-mediated oocyte maturation	4	13.3333	0.00458991	MAPK10, MAPK8, PIK3CG, IGF1R	28	87	6879	11.2956	0.413543	0.0332768	0.0235233
KEGG_PATHWAY	hsa05216:Thyroid cancer	3	10	0.00564282	RXRB, RXRA, PPARG	28	29	6879	25.415	0.481295	0.0385039	0.0272183
KEGG_PATHWAY	hsa05231:Choline metabolism in cancer	4	13.3333	0.00695798	MAPK10, MAPK8, PDPK1, PIK3CG	28	101	6879	9.72984	0.555118	0.0443728	0.031367
KEGG_PATHWAY	hsa00500:Starch and sucrose metabolism	3	10	0.00726796	AMY1A, AMY1B, AMY1C	28	33	6879	22.3344	0.570941	0.0443728	0.031367
KEGG_PATHWAY	hsa04510:Focal adhesion	5	16.6667	0.00798269	MAPK10, MAPK8, PDPK1, PIK3CG, IGF1R	28	206	6879	5.96307	0.605331	0.0462996	0.032729
KEGG_PATHWAY	hsa04919:Thyroid hormone signaling pathway	4	13.3333	0.00993994	RXRB, RXRA, PDPK1, PIK3CG	28	115	6879	8.54534	0.686138	0.0539402	0.0381301
KEGG_PATHWAY	hsa04014:Ras signaling pathway	5	16.6667	0.0109896	MAPK10, MAPK8, INSR, PIK3CG, IGF1R	28	226	6879	5.43537	0.722476	0.0539402	0.0381301
KEGG_PATHWAY	hsa04722:Neurotrophin signaling pathway	4	13.3333	0.01116	MAPK10, MAPK8, PDPK1, PIK3CG	28	120	6879	8.18929	0.72797	0.0539402	0.0381301
KEGG_PATHWAY	hsa04071:Sphingolipid signaling pathway	4	13.3333	0.01116	MAPK10, MAPK8, PDPK1, PIK3CG	28	120	6879	8.18929	0.72797	0.0539402	0.0381301
KEGG_PATHWAY	hsa04380:Osteoclast differentiation	4	13.3333	0.0141398	MAPK10, MAPK8, PPARG, PIK3CG	28	131	6879	7.50164	0.80832	0.0656088	0.0463787
KEGG_PATHWAY	hsa05210:Colorectal cancer	3	10	0.0242765	MAPK10, MAPK8, PIK3CG	28	62	6879	11.8877	0.942203	0.108311	0.0765644
KEGG_PATHWAY	hsa05212:Pancreatic cancer	3	10	0.0265116	MAPK10, MAPK8, PIK3CG	28	65	6879	11.339	0.955703	0.111095	0.078533
KEGG_PATHWAY	hsa05202:Transcriptional misregulation in cancer	4	13.3333	0.0268161	RXRB, RXRA, PPARG, IGF1R	28	167	6879	5.88452	0.957282	0.111095	0.078533
KEGG_PATHWAY	hsa04917:Prolactin signaling pathway	3	10	0.031222	MAPK10, MAPK8, PIK3CG	28	71	6879	10.3808	0.974764	0.120725	0.0853402
KEGG_PATHWAY	hsa04520:Adherens junction	3	10	0.031222	PTPN1, INSR, IGF1R	28	71	6879	10.3808	0.974764	0.120725	0.0853402
KEGG_PATHWAY	hsa05204:Chemical carcinogenesis	3	10	0.0388579	HSD11B1, CYP2C9, CYP2C8	28	80	6879	9.21295	0.989922	0.145404	0.102785
KEGG_PATHWAY	hsa05222:Small cell lung cancer	3	10	0.0433789	RXRB, RXRA, PIK3CG	28	85	6879	8.67101	0.994168	0.153061	0.108199
KEGG_PATHWAY	hsa04151:PI3K-Akt signaling pathway	5	16.6667	0.0438138	RXRA, PDPK1, INSR, PIK3CG, IGF1R	28	345	6879	3.56056	0.994467	0.153061	0.108199
KEGG_PATHWAY	hsa04012:ErbB signaling pathway	3	10	0.0452404	MAPK10, MAPK8, PIK3CG	28	87	6879	8.47167	0.995347	0.153061	0.108199
KEGG_PATHWAY	hsa05215:Prostate cancer	3	10	0.0461823	PDPK1, PIK3CG, IGF1R	28	88	6879	8.37541	0.995851	0.153061	0.108199
